# Supplementary material for: LncRNA ANRIL promotes HR repair through regulating PARP1 expression by sponging miR-7-5p in lung cancer
Source: BMC Cancer. 2023 Feb 8;23:130. doi: 10.1186/s12885-023-10593-z (PMC9906921; doi:10.1186/s12885-023-10593-z)
Supplement: Supplementary file 1 — Additional file 1: Supplementary Table 1. miRanda v3.3a software predicts ANRIL-binding miRNAs. [file 12885_2023_10593_MOESM1_ESM.xlsx]

## Sheet: Sheet1
Supplementary Table 1. miRanda v3.3a software predicts ANRIL-binding miRNAs
Source	Target	Total Score
hsa-miR-6127	ANRIL	445
hsa-miR-6129	ANRIL	444
hsa-miR-6833-3p	ANRIL	440
hsa-miR-7977	ANRIL	435
hsa-miR-5695	ANRIL	433
hsa-miR-199a-5p	ANRIL	430
hsa-miR-199a-5p	ANRIL	430
hsa-miR-4659a-5p	ANRIL	332
hsa-miR-3158-5p	ANRIL	306
hsa-miR-3159	ANRIL	306
hsa-miR-134-5p	ANRIL	305
hsa-miR-188-3p	ANRIL	305
hsa-miR-424-5p	ANRIL	304
hsa-miR-7-5p	ANRIL	304
hsa-miR-1321	ANRIL	304
hsa-miR-15b-5p	ANRIL	302
hsa-miR-22-5p	ANRIL	302
hsa-miR-497-5p	ANRIL	302
hsa-miR-4753-3p	ANRIL	300
hsa-miR-6785-5p	ANRIL	300
hsa-miR-6883-5p	ANRIL	299
hsa-miR-125a-3p	ANRIL	299
hsa-miR-27a-5p	ANRIL	299
hsa-miR-122-5p	ANRIL	299
hsa-miR-4728-5p	ANRIL	298
hsa-miR-4713-5p	ANRIL	298
hsa-miR-3134	ANRIL	298
hsa-miR-6827-5p	ANRIL	298
hsa-miR-15a-5p	ANRIL	297
hsa-miR-195-5p	ANRIL	297
hsa-miR-6838-5p	ANRIL	297
hsa-miR-8055	ANRIL	297
hsa-miR-16-5p	ANRIL	296
hsa-miR-425-3p	ANRIL	296
hsa-miR-1343-5p	ANRIL	295
hsa-miR-1249-5p	ANRIL	295
hsa-miR-518a-5p	ANRIL	295
hsa-miR-661	ANRIL	295
hsa-miR-10395-5p	ANRIL	295
hsa-miR-4653-3p	ANRIL	295
hsa-miR-1296-5p	ANRIL	294
hsa-miR-4756-5p	ANRIL	294
hsa-miR-3164	ANRIL	294
hsa-miR-497-5p	ANRIL	292
hsa-miR-6875-3p	ANRIL	292
hsa-miR-15b-5p	ANRIL	292
hsa-miR-622	ANRIL	292
hsa-miR-3915	ANRIL	292
hsa-miR-140-5p	ANRIL	291
hsa-miR-6508-5p	ANRIL	291
hsa-miR-1228-3p	ANRIL	290
hsa-miR-6797-5p	ANRIL	290
hsa-miR-7978	ANRIL	289
hsa-miR-6820-3p	ANRIL	287
hsa-miR-1245b-3p	ANRIL	285
hsa-miR-6088	ANRIL	283
hsa-miR-3944-5p	ANRIL	282
hsa-miR-143-3p	ANRIL	281
hsa-miR-3182	ANRIL	280
hsa-miR-3163	ANRIL	176
hsa-miR-6827-3p	ANRIL	174
hsa-miR-184	ANRIL	172
hsa-miR-6089	ANRIL	172
hsa-miR-6727-3p	ANRIL	170
hsa-miR-6838-3p	ANRIL	170
hsa-miR-6834-3p	ANRIL	169
hsa-miR-4686	ANRIL	168
hsa-miR-4307	ANRIL	168
hsa-miR-3674	ANRIL	168
hsa-miR-3065-3p	ANRIL	167
hsa-miR-1288-5p	ANRIL	167
hsa-miR-1910-5p	ANRIL	167
hsa-miR-4458	ANRIL	166
hsa-miR-513b-5p	ANRIL	166
hsa-miR-3191-3p	ANRIL	166
hsa-miR-4482-3p	ANRIL	166
hsa-miR-1273h-5p	ANRIL	165
hsa-miR-711	ANRIL	165
hsa-miR-6845-5p	ANRIL	165
hsa-miR-4649-3p	ANRIL	165
hsa-miR-6875-5p	ANRIL	165
hsa-miR-761	ANRIL	165
hsa-miR-10397-3p	ANRIL	165
hsa-miR-548a-3p	ANRIL	164
hsa-miR-3192-5p	ANRIL	164
hsa-miR-193a-5p	ANRIL	164
hsa-miR-4762-5p	ANRIL	163
hsa-miR-3149	ANRIL	163
hsa-miR-6512-5p	ANRIL	162
hsa-miR-6768-3p	ANRIL	162
hsa-miR-542-3p	ANRIL	162
hsa-miR-3617-5p	ANRIL	162
hsa-miR-12132	ANRIL	162
hsa-miR-126-5p	ANRIL	161
hsa-miR-6893-5p	ANRIL	161
hsa-miR-6876-3p	ANRIL	161
hsa-miR-378c	ANRIL	161
hsa-miR-4743-3p	ANRIL	161
hsa-miR-4682	ANRIL	161
hsa-miR-568	ANRIL	161
hsa-miR-3921	ANRIL	160
hsa-miR-4640-5p	ANRIL	160
hsa-miR-8082	ANRIL	160
hsa-miR-6815-5p	ANRIL	160
hsa-miR-5691	ANRIL	160
hsa-miR-6768-5p	ANRIL	160
hsa-miR-6853-3p	ANRIL	160
hsa-miR-378b	ANRIL	160
hsa-miR-379-3p	ANRIL	160
hsa-miR-6885-3p	ANRIL	159
hsa-miR-4793-3p	ANRIL	159
hsa-miR-181b-5p	ANRIL	159
hsa-miR-6879-5p	ANRIL	159
hsa-miR-4653-5p	ANRIL	159
hsa-miR-548o-3p	ANRIL	159
hsa-miR-3691-5p	ANRIL	159
hsa-miR-342-3p	ANRIL	159
hsa-miR-2681-3p	ANRIL	159
hsa-miR-5682	ANRIL	159
hsa-miR-4677-3p	ANRIL	158
hsa-miR-378i	ANRIL	158
hsa-miR-134-5p	ANRIL	158
hsa-miR-4742-3p	ANRIL	158
hsa-miR-4479	ANRIL	158
hsa-miR-607	ANRIL	158
hsa-miR-181c-5p	ANRIL	158
hsa-miR-6771-3p	ANRIL	158
hsa-miR-378f	ANRIL	158
hsa-miR-378d	ANRIL	158
hsa-miR-378a-3p	ANRIL	158
hsa-miR-7975	ANRIL	158
hsa-miR-196b-3p	ANRIL	158
hsa-miR-548az-3p	ANRIL	158
hsa-miR-3908	ANRIL	158
hsa-miR-4455	ANRIL	157
hsa-miR-3670	ANRIL	157
hsa-miR-511-5p	ANRIL	157
hsa-miR-196b-5p	ANRIL	157
hsa-miR-4701-3p	ANRIL	157
hsa-miR-1263	ANRIL	157
hsa-miR-504-5p	ANRIL	157
hsa-miR-3120-3p	ANRIL	157
hsa-miR-4522	ANRIL	157
hsa-miR-610	ANRIL	157
hsa-miR-4436b-3p	ANRIL	157
hsa-miR-621	ANRIL	157
hsa-miR-4709-3p	ANRIL	157
hsa-miR-323b-3p	ANRIL	157
hsa-miR-6832-5p	ANRIL	157
hsa-miR-4786-3p	ANRIL	156
hsa-miR-1323	ANRIL	156
hsa-miR-196a-5p	ANRIL	156
hsa-miR-378e	ANRIL	156
hsa-miR-7705	ANRIL	156
hsa-miR-4749-5p	ANRIL	156
hsa-miR-3925-3p	ANRIL	156
hsa-miR-548bb-3p	ANRIL	156
hsa-miR-6776-5p	ANRIL	156
hsa-miR-548e-5p	ANRIL	156
hsa-miR-4446-5p	ANRIL	155
hsa-miR-6884-3p	ANRIL	155
hsa-miR-626	ANRIL	155
hsa-miR-10527-5p	ANRIL	155
hsa-miR-340-3p	ANRIL	155
hsa-miR-181d-5p	ANRIL	155
hsa-miR-942-5p	ANRIL	155
hsa-miR-5694	ANRIL	155
hsa-miR-6873-5p	ANRIL	155
hsa-miR-620	ANRIL	155
hsa-miR-892a	ANRIL	155
hsa-miR-1264	ANRIL	155
hsa-miR-4790-5p	ANRIL	155
hsa-miR-6502-3p	ANRIL	154
hsa-miR-4632-5p	ANRIL	154
hsa-miR-4268	ANRIL	154
hsa-miR-4262	ANRIL	154
hsa-miR-4303	ANRIL	147
hsa-miR-6829-3p	ANRIL	143
