# Supplementary material for: LncRNA ANRIL promotes HR repair through regulating PARP1 expression by sponging miR-7-5p in lung cancer
Source: BMC Cancer. 2023 Feb 8;23:130. doi: 10.1186/s12885-023-10593-z (PMC9906921; doi:10.1186/s12885-023-10593-z)
Supplement: Supplementary file 2 — Additional file 2: Supplementary Table 2. Prediction of target genes for miR-7-5p by targetscan, miRDB and starbase bioinformatics website. [file 12885_2023_10593_MOESM2_ESM.xlsx]

## Sheet: Sheet1
Supplementary Table 2. Prediction of target genes for miR-7-5p by targetscan, miRDB and starbase bioinformatics website
miRDB		starbase		targetscan		common genes
miRNA Name	Gene Symbol	miRNA Name	Gene Symbol	miRNA Name	Gene Symbol
hsa-miR-7-5p	SPATA2	hsa-miR-7-5p	RCC2	hsa-miR-7-5p	CDR1as	SLC6A9
hsa-miR-7-5p	POLE4	hsa-miR-7-5p	SLC6A9	hsa-miR-7-5p	POLE4	CNN3
hsa-miR-7-5p	RBMS3	hsa-miR-7-5p	PIK3R3	hsa-miR-7-5p	UBXN2B	WDR47
hsa-miR-7-5p	FAM131B	hsa-miR-7-5p	MKNK1	hsa-miR-7-5p	C5orf22	RSBN1
hsa-miR-7-5p	UBXN2B	hsa-miR-7-5p	SSX2IP	hsa-miR-7-5p	BLOC1S4	UBQLN4
hsa-miR-7-5p	KLF4	hsa-miR-7-5p	CNN3	hsa-miR-7-5p	FAM131B	PARP1
hsa-miR-7-5p	PIK3CD	hsa-miR-7-5p	WDR47	hsa-miR-7-5p	NXT2	TRMT13
hsa-miR-7-5p	BLOC1S4	hsa-miR-7-5p	SORT1	hsa-miR-7-5p	RAF1	IDE
hsa-miR-7-5p	CNN3	hsa-miR-7-5p	RSBN1	hsa-miR-7-5p	PIGH	VPS26A
hsa-miR-7-5p	KDM3B	hsa-miR-7-5p	TRIM33	hsa-miR-7-5p	C1orf226	RNF141
hsa-miR-7-5p	PARP1	hsa-miR-7-5p	UBQLN4	hsa-miR-7-5p	NDUFA4	PAN2
hsa-miR-7-5p	SP1	hsa-miR-7-5p	IGSF8	hsa-miR-7-5p	KIAA0247	CKAP4
hsa-miR-7-5p	C5orf22	hsa-miR-7-5p	YOD1	hsa-miR-7-5p	GRP	SMARCD1
hsa-miR-7-5p	ZDHHC9	hsa-miR-7-5p	PARP1	hsa-miR-7-5p	SNCA	SP1
hsa-miR-7-5p	CHAMP1	hsa-miR-7-5p	KCNAB2	hsa-miR-7-5p	TFRC	IRS2
hsa-miR-7-5p	ARID4A	hsa-miR-7-5p	KIF1B	hsa-miR-7-5p	HMG20A	WASF3
hsa-miR-7-5p	HCN1	hsa-miR-7-5p	PHACTR4	hsa-miR-7-5p	CACNG7	CHAMP1
hsa-miR-7-5p	ATXN1	hsa-miR-7-5p	PDE4B	hsa-miR-7-5p	CHAMP1	ARID4A
hsa-miR-7-5p	PRKCB	hsa-miR-7-5p	ADGRL2	hsa-miR-7-5p	IDE	TCF12
hsa-miR-7-5p	MAPKAP1	hsa-miR-7-5p	LRRC8B	hsa-miR-7-5p	CNOT8	ZNF609
hsa-miR-7-5p	IDE	hsa-miR-7-5p	TRMT13	hsa-miR-7-5p	KLF4	CCDC43
hsa-miR-7-5p	RAF1	hsa-miR-7-5p	CAPZA1	hsa-miR-7-5p	CNPPD1	GJC1
hsa-miR-7-5p	SNAP91	hsa-miR-7-5p	UHMK1	hsa-miR-7-5p	VDAC1	LRRC59
hsa-miR-7-5p	SGIP1	hsa-miR-7-5p	FBXO28	hsa-miR-7-5p	KSR1	PPP4R1
hsa-miR-7-5p	SUSD6	hsa-miR-7-5p	SLC25A16	hsa-miR-7-5p	LPP	ZC3H4
hsa-miR-7-5p	RSBN1	hsa-miR-7-5p	WAPL	hsa-miR-7-5p	RNF141	FNDC4
hsa-miR-7-5p	USF3	hsa-miR-7-5p	IDE	hsa-miR-7-5p	PLP2	GALNT3
hsa-miR-7-5p	PAN2	hsa-miR-7-5p	SLIT1	hsa-miR-7-5p	SETD8	CNPPD1
hsa-miR-7-5p	RNF141	hsa-miR-7-5p	SMNDC1	hsa-miR-7-5p	NREP	IRS1
hsa-miR-7-5p	PRR18	hsa-miR-7-5p	VPS26A	hsa-miR-7-5p	TRMT13	POLE4
hsa-miR-7-5p	REG3G	hsa-miR-7-5p	DDIT4	hsa-miR-7-5p	CNN3	KIF16B
hsa-miR-7-5p	CKAP4	hsa-miR-7-5p	PPIF	hsa-miR-7-5p	CACNB4	RAF1
hsa-miR-7-5p	ERI2	hsa-miR-7-5p	FAM213A	hsa-miR-7-5p	LEMD3	CLASP2
hsa-miR-7-5p	FNDC4	hsa-miR-7-5p	BCCIP	hsa-miR-7-5p	FNDC4	RYK
hsa-miR-7-5p	RAB5IF	hsa-miR-7-5p	OSBPL5	hsa-miR-7-5p	OST4	PFN2
hsa-miR-7-5p	NDST3	hsa-miR-7-5p	RNF141	hsa-miR-7-5p	MAFG	RBMS3
hsa-miR-7-5p	ANKRD36C	hsa-miR-7-5p	RRAS2	hsa-miR-7-5p	EIF4EBP2	SNCA
hsa-miR-7-5p	PPP4R1	hsa-miR-7-5p	SPTY2D1	hsa-miR-7-5p	SMARCD1	BLOC1S4
hsa-miR-7-5p	ZC3H4	hsa-miR-7-5p	PAX6	hsa-miR-7-5p	SP1	PDE4D
hsa-miR-7-5p	CLEC4M	hsa-miR-7-5p	PHF21A	hsa-miR-7-5p	PRMT2	NREP
hsa-miR-7-5p	ADGRL2	hsa-miR-7-5p	AMBRA1	hsa-miR-7-5p	RGS7BP	VDAC1
hsa-miR-7-5p	MEGF9	hsa-miR-7-5p	PATL1	hsa-miR-7-5p	ACTC1	C5orf22
hsa-miR-7-5p	NREP	hsa-miR-7-5p	STX5	hsa-miR-7-5p	IARS	CHSY3
hsa-miR-7-5p	ANKRD36B	hsa-miR-7-5p	EHD1	hsa-miR-7-5p	LRRC8B	KDM3B
hsa-miR-7-5p	KBTBD2	hsa-miR-7-5p	NUDT8	hsa-miR-7-5p	RAB11FIP4	UBLCP1
hsa-miR-7-5p	FOXN3	hsa-miR-7-5p	PICALM	hsa-miR-7-5p	LRRC59	TMED9
hsa-miR-7-5p	SLC4A7	hsa-miR-7-5p	ALG9	hsa-miR-7-5p	CALN1	ZBTB22
hsa-miR-7-5p	CACNG7	hsa-miR-7-5p	BACE1	hsa-miR-7-5p	RYK	LRRC1
hsa-miR-7-5p	TAB2	hsa-miR-7-5p	IPO7	hsa-miR-7-5p	ATG4A	TAB2
hsa-miR-7-5p	NR4A3	hsa-miR-7-5p	CRY2	hsa-miR-7-5p	GAL3ST3	HERPUD2
hsa-miR-7-5p	IRS2	hsa-miR-7-5p	EMSY	hsa-miR-7-5p	CAMK2D	GLI3
hsa-miR-7-5p	RB1	hsa-miR-7-5p	EED	hsa-miR-7-5p	IRS2	EGFR
hsa-miR-7-5p	PDE4D	hsa-miR-7-5p	FBXL14	hsa-miR-7-5p	RSBN1	CTSB
hsa-miR-7-5p	RYK	hsa-miR-7-5p	PKP2	hsa-miR-7-5p	CKAP4	ZNF395
hsa-miR-7-5p	PSME3	hsa-miR-7-5p	SLC38A2	hsa-miR-7-5p	GJC1	UBXN2B
hsa-miR-7-5p	PRDM6	hsa-miR-7-5p	COL2A1	hsa-miR-7-5p	PFN2	KLF4
hsa-miR-7-5p	IRS1	hsa-miR-7-5p	PAN2	hsa-miR-7-5p	C20orf24	MEGF9
hsa-miR-7-5p	SHANK2	hsa-miR-7-5p	NR2C1	hsa-miR-7-5p	TGIF2-C20orf24	EXOSC2
hsa-miR-7-5p	DCSTAMP	hsa-miR-7-5p	CKAP4	hsa-miR-7-5p	VPS26A	IDS
hsa-miR-7-5p	RGS7BP	hsa-miR-7-5p	MED13L	hsa-miR-7-5p	FBXL14	PLP2
hsa-miR-7-5p	KIF16B	hsa-miR-7-5p	ARID2	hsa-miR-7-5p	C7orf55-LUC7L2
hsa-miR-7-5p	RELA	hsa-miR-7-5p	SMARCD1	hsa-miR-7-5p	PAX6
hsa-miR-7-5p	PFN2	hsa-miR-7-5p	SP1	hsa-miR-7-5p	IDS
hsa-miR-7-5p	GABRA6	hsa-miR-7-5p	EEF1AKMT3	hsa-miR-7-5p	ARID4A
hsa-miR-7-5p	RRAS2	hsa-miR-7-5p	LEMD3	hsa-miR-7-5p	SLC25A15
hsa-miR-7-5p	CNPPD1	hsa-miR-7-5p	CAND1	hsa-miR-7-5p	EIF4E
hsa-miR-7-5p	ARID2	hsa-miR-7-5p	SOCS2	hsa-miR-7-5p	HERPUD2
hsa-miR-7-5p	COLEC12	hsa-miR-7-5p	KMT5A	hsa-miR-7-5p	MEGF9
hsa-miR-7-5p	HMG20A	hsa-miR-7-5p	KMT5A	hsa-miR-7-5p	LUC7L2
hsa-miR-7-5p	LRRC8E	hsa-miR-7-5p	IRS2	hsa-miR-7-5p	NOTCH3
hsa-miR-7-5p	DAZAP2	hsa-miR-7-5p	IRS2	hsa-miR-7-5p	LIMD1
hsa-miR-7-5p	ANKFY1	hsa-miR-7-5p	WASF3	hsa-miR-7-5p	PAN2
hsa-miR-7-5p	TBC1D12	hsa-miR-7-5p	SLC25A15	hsa-miR-7-5p	STX5
hsa-miR-7-5p	DSG1	hsa-miR-7-5p	RB1	hsa-miR-7-5p	PPIF
hsa-miR-7-5p	PIGH	hsa-miR-7-5p	NDFIP2	hsa-miR-7-5p	RBMS1
hsa-miR-7-5p	GFM1	hsa-miR-7-5p	CHAMP1	hsa-miR-7-5p	NDFIP2
hsa-miR-7-5p	GAL3ST3	hsa-miR-7-5p	CHAMP1	hsa-miR-7-5p	GRIK1-AS2
hsa-miR-7-5p	KLF12	hsa-miR-7-5p	STRN3	hsa-miR-7-5p	ZNF75A
hsa-miR-7-5p	DTYMK	hsa-miR-7-5p	MAP3K9	hsa-miR-7-5p	IGLON5
hsa-miR-7-5p	IGLON5	hsa-miR-7-5p	FOXN3	hsa-miR-7-5p	ZBTB22
hsa-miR-7-5p	LOXL2	hsa-miR-7-5p	ARID4A	hsa-miR-7-5p	IDS
hsa-miR-7-5p	ATG4C	hsa-miR-7-5p	SUSD6	hsa-miR-7-5p	ZNF395
hsa-miR-7-5p	GATA6	hsa-miR-7-5p	PSEN1	hsa-miR-7-5p	GLI3
hsa-miR-7-5p	LRRC59	hsa-miR-7-5p	PSEN1	hsa-miR-7-5p	CAPZA1
hsa-miR-7-5p	SNCA	hsa-miR-7-5p	FLRT2	hsa-miR-7-5p	CCL16
hsa-miR-7-5p	ATF7	hsa-miR-7-5p	GREM1	hsa-miR-7-5p	EXOSC2
hsa-miR-7-5p	FCHO2	hsa-miR-7-5p	SEMA6D	hsa-miR-7-5p	WASF3
hsa-miR-7-5p	SEMA4C	hsa-miR-7-5p	TCF12	hsa-miR-7-5p	GLRA4
hsa-miR-7-5p	PTAR1	hsa-miR-7-5p	ZNF609	hsa-miR-7-5p	ACRV1
hsa-miR-7-5p	ACSL4	hsa-miR-7-5p	ARIH1	hsa-miR-7-5p	ANKRD12
hsa-miR-7-5p	AK3	hsa-miR-7-5p	TLNRD1	hsa-miR-7-5p	CCT4
hsa-miR-7-5p	NF2	hsa-miR-7-5p	ADCY9	hsa-miR-7-5p	SERTAD3
hsa-miR-7-5p	ZNF425	hsa-miR-7-5p	GSPT1	hsa-miR-7-5p	GREM1
hsa-miR-7-5p	CACNB4	hsa-miR-7-5p	ARL6IP1	hsa-miR-7-5p	NR1H2
hsa-miR-7-5p	ARF4	hsa-miR-7-5p	SMG1	hsa-miR-7-5p	UBLCP1
hsa-miR-7-5p	IPO11	hsa-miR-7-5p	PDXDC1	hsa-miR-7-5p	EED
hsa-miR-7-5p	DDX31	hsa-miR-7-5p	ABCC1	hsa-miR-7-5p	ESRRG
hsa-miR-7-5p	TGIF2-RAB5IF	hsa-miR-7-5p	TNRC6A	hsa-miR-7-5p	SMYD5
hsa-miR-7-5p	VDAC3	hsa-miR-7-5p	C16orf70	hsa-miR-7-5p	OSBPL5
hsa-miR-7-5p	GJC1	hsa-miR-7-5p	VPS4A	hsa-miR-7-5p	KCNJ2
hsa-miR-7-5p	HERPUD2	hsa-miR-7-5p	PITPNA	hsa-miR-7-5p	RPS6KB1
hsa-miR-7-5p	GRIN2A	hsa-miR-7-5p	UBE2G1	hsa-miR-7-5p	LIF
hsa-miR-7-5p	ZBTB22	hsa-miR-7-5p	BRCA1	hsa-miR-7-5p	RELB
hsa-miR-7-5p	DNAH14	hsa-miR-7-5p	CCDC43	hsa-miR-7-5p	PCGF5
hsa-miR-7-5p	CYLC1	hsa-miR-7-5p	GJC1	hsa-miR-7-5p	CCNT2
hsa-miR-7-5p	ARL8B	hsa-miR-7-5p	LRRC59	hsa-miR-7-5p	PDE4D
hsa-miR-7-5p	STRN	hsa-miR-7-5p	MIS12	hsa-miR-7-5p	FAM53C
hsa-miR-7-5p	PLP2	hsa-miR-7-5p	NLGN2	hsa-miR-7-5p	HCN1
hsa-miR-7-5p	PCDHB15	hsa-miR-7-5p	GOSR1	hsa-miR-7-5p	LRRC1
hsa-miR-7-5p	CNNM4	hsa-miR-7-5p	RAB11FIP4	hsa-miR-7-5p	COL4A3BP
hsa-miR-7-5p	GLI3	hsa-miR-7-5p	WIPF2	hsa-miR-7-5p	HPCAL4
hsa-miR-7-5p	DSEL	hsa-miR-7-5p	WIPF2	hsa-miR-7-5p	COL2A1
hsa-miR-7-5p	WDR47	hsa-miR-7-5p	PSME3	hsa-miR-7-5p	FRMD4B
hsa-miR-7-5p	CLASP2	hsa-miR-7-5p	PSME3	hsa-miR-7-5p	MOB1B
hsa-miR-7-5p	HPCAL4	hsa-miR-7-5p	RPS6KB1	hsa-miR-7-5p	ITPKC
hsa-miR-7-5p	ZFX	hsa-miR-7-5p	KCNJ2	hsa-miR-7-5p	TMED9
hsa-miR-7-5p	IGSF9B	hsa-miR-7-5p	PPP4R1	hsa-miR-7-5p	CCDC43
hsa-miR-7-5p	GKAP1	hsa-miR-7-5p	MBD2	hsa-miR-7-5p	PARP1
hsa-miR-7-5p	QTRT2	hsa-miR-7-5p	TCF4	hsa-miR-7-5p	PSEN1
hsa-miR-7-5p	RAD51B	hsa-miR-7-5p	ANKRD12	hsa-miR-7-5p	TMEM110
hsa-miR-7-5p	PTK2	hsa-miR-7-5p	GATA6	hsa-miR-7-5p	DPYSL2
hsa-miR-7-5p	MMAA	hsa-miR-7-5p	MIER2	hsa-miR-7-5p	MIS12
hsa-miR-7-5p	RSPRY1	hsa-miR-7-5p	NOTCH3	hsa-miR-7-5p	RBFOX3
hsa-miR-7-5p	CCL16	hsa-miR-7-5p	CLIP3	hsa-miR-7-5p	KIF16B
hsa-miR-7-5p	RAB11FIP5	hsa-miR-7-5p	SERTAD3	hsa-miR-7-5p	SERP1
hsa-miR-7-5p	HDLBP	hsa-miR-7-5p	ZC3H4	hsa-miR-7-5p	TAB2
hsa-miR-7-5p	GALNT3	hsa-miR-7-5p	PDE4A	hsa-miR-7-5p	SLC6A9
hsa-miR-7-5p	UBR5	hsa-miR-7-5p	SLC44A2	hsa-miR-7-5p	RP6-24A23.6
hsa-miR-7-5p	UBLCP1	hsa-miR-7-5p	ILF3	hsa-miR-7-5p	NIPAL3
hsa-miR-7-5p	CCDC43	hsa-miR-7-5p	ITPKC	hsa-miR-7-5p	SLIT1
hsa-miR-7-5p	NXT2	hsa-miR-7-5p	RELB	hsa-miR-7-5p	RNF20
hsa-miR-7-5p	KLHL14	hsa-miR-7-5p	BICRA	hsa-miR-7-5p	MKNK1
hsa-miR-7-5p	44814	hsa-miR-7-5p	PPFIA3	hsa-miR-7-5p	IKBKE
hsa-miR-7-5p	SPTY2D1	hsa-miR-7-5p	NR1H2	hsa-miR-7-5p	WDR47
hsa-miR-7-5p	OSBPL11	hsa-miR-7-5p	OST4	hsa-miR-7-5p	MIER2
hsa-miR-7-5p	WASF3	hsa-miR-7-5p	FNDC4	hsa-miR-7-5p	FXN
hsa-miR-7-5p	ZNF395	hsa-miR-7-5p	CCT4	hsa-miR-7-5p	VMA21
hsa-miR-7-5p	APOA2	hsa-miR-7-5p	RAB11FIP5	hsa-miR-7-5p	PRKCB
hsa-miR-7-5p	UBQLN4	hsa-miR-7-5p	SEMA4C	hsa-miR-7-5p	GABRA1
hsa-miR-7-5p	PLXNA1	hsa-miR-7-5p	FAM168B	hsa-miR-7-5p	RBMS3
hsa-miR-7-5p	LRRC1	hsa-miR-7-5p	RBMS1	hsa-miR-7-5p	IMP4
hsa-miR-7-5p	TMED9	hsa-miR-7-5p	GALNT3	hsa-miR-7-5p	CTSB
hsa-miR-7-5p	GGA2	hsa-miR-7-5p	CNPPD1	hsa-miR-7-5p	ATP2B2
hsa-miR-7-5p	DACH1	hsa-miR-7-5p	IRS1	hsa-miR-7-5p	FLRT2
hsa-miR-7-5p	OGT	hsa-miR-7-5p	HDLBP	hsa-miR-7-5p	NECAB1
hsa-miR-7-5p	B3GLCT	hsa-miR-7-5p	RNF144A	hsa-miR-7-5p	PDE4B
hsa-miR-7-5p	SLC6A9	hsa-miR-7-5p	POLE4	hsa-miR-7-5p	SKP1
hsa-miR-7-5p	CALM3	hsa-miR-7-5p	INSIG2	hsa-miR-7-5p	ZC3H4
hsa-miR-7-5p	FAM168A	hsa-miR-7-5p	CCNT2	hsa-miR-7-5p	ANKFY1
hsa-miR-7-5p	AMOT	hsa-miR-7-5p	AGPS	hsa-miR-7-5p	CYTH3
hsa-miR-7-5p	BICDL2	hsa-miR-7-5p	KIF16B	hsa-miR-7-5p	KDM3B
hsa-miR-7-5p	SDHC	hsa-miR-7-5p	SPATA2	hsa-miR-7-5p	HS3ST5
hsa-miR-7-5p	EPHA3	hsa-miR-7-5p	SPATA2	hsa-miR-7-5p	SLC4A4
hsa-miR-7-5p	FBXL16	hsa-miR-7-5p	CRLS1	hsa-miR-7-5p	UBQLN4
hsa-miR-7-5p	GATA5	hsa-miR-7-5p	PLCB1	hsa-miR-7-5p	PBX3
hsa-miR-7-5p	C1orf226	hsa-miR-7-5p	ASXL1	hsa-miR-7-5p	SLC35A5
hsa-miR-7-5p	CHSY3	hsa-miR-7-5p	ITCH	hsa-miR-7-5p	CHSY3
hsa-miR-7-5p	JADE1	hsa-miR-7-5p	C20orf24	hsa-miR-7-5p	NFATC2
hsa-miR-7-5p	SLC25A16	hsa-miR-7-5p	PARD6B	hsa-miR-7-5p	C9orf84
hsa-miR-7-5p	EGFR	hsa-miR-7-5p	RIPPLY3	hsa-miR-7-5p	CTDSPL2
hsa-miR-7-5p	ABCA13	hsa-miR-7-5p	DYRK1A	hsa-miR-7-5p	SLC38A4
hsa-miR-7-5p	CTSB	hsa-miR-7-5p	LIF	hsa-miR-7-5p	GALNT3
hsa-miR-7-5p	VPS26A	hsa-miR-7-5p	RAF1	hsa-miR-7-5p	TTC26
hsa-miR-7-5p	DIRAS1	hsa-miR-7-5p	SATB1	hsa-miR-7-5p	GGT7
hsa-miR-7-5p	IMPG1	hsa-miR-7-5p	CLASP2	hsa-miR-7-5p	FBXL7
hsa-miR-7-5p	CXorf40A	hsa-miR-7-5p	WDR82	hsa-miR-7-5p	CUL5
hsa-miR-7-5p	IDS	hsa-miR-7-5p	STIMATE	hsa-miR-7-5p	GLTSCR1
hsa-miR-7-5p	ZNF609	hsa-miR-7-5p	ARF4	hsa-miR-7-5p	IRS1
hsa-miR-7-5p	MFSD14B	hsa-miR-7-5p	CGGBP1	hsa-miR-7-5p	CADM3
hsa-miR-7-5p	FPGT	hsa-miR-7-5p	KPNA1	hsa-miR-7-5p	GPR61
hsa-miR-7-5p	MAFG	hsa-miR-7-5p	ZNF148	hsa-miR-7-5p	WIPF2
hsa-miR-7-5p	ITGA4	hsa-miR-7-5p	OSBPL11	hsa-miR-7-5p	CDKL1
hsa-miR-7-5p	ZNF805	hsa-miR-7-5p	RYK	hsa-miR-7-5p	MESDC1
hsa-miR-7-5p	ATP2B2	hsa-miR-7-5p	PFN2	hsa-miR-7-5p	C1orf21
hsa-miR-7-5p	TRMT13	hsa-miR-7-5p	SERP1	hsa-miR-7-5p	RP11-144F15.1
hsa-miR-7-5p	SATB1	hsa-miR-7-5p	TFRC	hsa-miR-7-5p	IGSF8
hsa-miR-7-5p	HLA-DOB	hsa-miR-7-5p	RBMS3	hsa-miR-7-5p	ZNF609
hsa-miR-7-5p	SHOC1	hsa-miR-7-5p	CTDSPL	hsa-miR-7-5p	DACH1
hsa-miR-7-5p	RHBDD1	hsa-miR-7-5p	LIMD1	hsa-miR-7-5p	U2SURP
hsa-miR-7-5p	COMMD7	hsa-miR-7-5p	ATXN7	hsa-miR-7-5p	STRN3
hsa-miR-7-5p	DOCK5	hsa-miR-7-5p	ATXN7	hsa-miR-7-5p	SHANK2
hsa-miR-7-5p	CADM3	hsa-miR-7-5p	SLC35A5	hsa-miR-7-5p	PKP2
hsa-miR-7-5p	EXOSC2	hsa-miR-7-5p	ZBTB38	hsa-miR-7-5p	PTAR1
hsa-miR-7-5p	TCF12	hsa-miR-7-5p	U2SURP	hsa-miR-7-5p	SS18L2
hsa-miR-7-5p	HS3ST5	hsa-miR-7-5p	FXR1	hsa-miR-7-5p	POGK
hsa-miR-7-5p	PAK2	hsa-miR-7-5p	LPP	hsa-miR-7-5p	RNF144A
hsa-miR-7-5p	ST8SIA5	hsa-miR-7-5p	PAK2	hsa-miR-7-5p	PPP4R1
hsa-miR-7-5p	CDKN2AIP	hsa-miR-7-5p	G3BP2	hsa-miR-7-5p	TCF12
hsa-miR-7-5p	VDAC1	hsa-miR-7-5p	PYURF	hsa-miR-7-5p	EGFR
hsa-miR-7-5p	EIF4EBP2	hsa-miR-7-5p	PIGY	hsa-miR-7-5p	DDIT4
hsa-miR-7-5p	ZNF275	hsa-miR-7-5p	SNCA	hsa-miR-7-5p	PDXDC1
hsa-miR-7-5p	BCCIP	hsa-miR-7-5p	EIF4E	hsa-miR-7-5p	SRRM3
hsa-miR-7-5p	NOVA2	hsa-miR-7-5p	UBE2D3	hsa-miR-7-5p	TMEM178B
hsa-miR-7-5p	CA10	hsa-miR-7-5p	CAMK2D	hsa-miR-7-5p	SLC16A7
hsa-miR-7-5p	LOC110117498-PIK3R3	hsa-miR-7-5p	BLOC1S4	hsa-miR-7-5p	CLASP2
hsa-miR-7-5p	XPO7	hsa-miR-7-5p	BLOC1S4	hsa-miR-7-5p	GOLGB1
hsa-miR-7-5p	PDE4A	hsa-miR-7-5p	TADA2B	hsa-miR-7-5p	PIM1
hsa-miR-7-5p	SMARCD1	hsa-miR-7-5p	STIM2	hsa-miR-7-5p	ADAM11
hsa-miR-7-5p	PIK3R3	hsa-miR-7-5p	MOB1B	hsa-miR-7-5p	RCC2
hsa-miR-7-5p	STX6	hsa-miR-7-5p	JADE1
		hsa-miR-7-5p	STOX2
		hsa-miR-7-5p	PDE4D
		hsa-miR-7-5p	ELOVL7
		hsa-miR-7-5p	NREP
		hsa-miR-7-5p	2022-09-08
		hsa-miR-7-5p	VDAC1
		hsa-miR-7-5p	SKP1
		hsa-miR-7-5p	FBXL7
		hsa-miR-7-5p	BASP1
		hsa-miR-7-5p	C5orf22
		hsa-miR-7-5p	GPBP1
		hsa-miR-7-5p	IPO11
		hsa-miR-7-5p	CHSY3
		hsa-miR-7-5p	FAM53C
		hsa-miR-7-5p	KDM3B
		hsa-miR-7-5p	TCERG1
		hsa-miR-7-5p	CNOT8
		hsa-miR-7-5p	UBLCP1
		hsa-miR-7-5p	TMED9
		hsa-miR-7-5p	SLC22A23
		hsa-miR-7-5p	C6orf62
		hsa-miR-7-5p	GABBR1
		hsa-miR-7-5p	ZBTB22
		hsa-miR-7-5p	SGK1
		hsa-miR-7-5p	PIM1
		hsa-miR-7-5p	LRRC1
		hsa-miR-7-5p	TAB2
		hsa-miR-7-5p	CYTH3
		hsa-miR-7-5p	NDUFA4
		hsa-miR-7-5p	KBTBD2
		hsa-miR-7-5p	HERPUD2
		hsa-miR-7-5p	GLI3
		hsa-miR-7-5p	NUDCD3
		hsa-miR-7-5p	PURB
		hsa-miR-7-5p	HIP1
		hsa-miR-7-5p	EGFR
		hsa-miR-7-5p	SRRM3
		hsa-miR-7-5p	COL1A2
		hsa-miR-7-5p	HBP1
		hsa-miR-7-5p	CALU
		hsa-miR-7-5p	LUC7L2
		hsa-miR-7-5p	ZNF212
		hsa-miR-7-5p	CTSB
		hsa-miR-7-5p	ZNF395
		hsa-miR-7-5p	PLAG1
		hsa-miR-7-5p	STAU2
		hsa-miR-7-5p	PLEC
		hsa-miR-7-5p	XPO7
		hsa-miR-7-5p	DPYSL2
		hsa-miR-7-5p	ADGRA2
		hsa-miR-7-5p	UBXN2B
		hsa-miR-7-5p	UBXN2B
		hsa-miR-7-5p	OXR1
		hsa-miR-7-5p	KLF4
		hsa-miR-7-5p	KLF4
		hsa-miR-7-5p	MEGF9
		hsa-miR-7-5p	MAPKAP1
		hsa-miR-7-5p	FAM120A
		hsa-miR-7-5p	RNF20
		hsa-miR-7-5p	PBX3
		hsa-miR-7-5p	EXOSC2
		hsa-miR-7-5p	IDS
		hsa-miR-7-5p	PLP2
		hsa-miR-7-5p	TAF1
		hsa-miR-7-5p	OGT
		hsa-miR-7-5p	ATG4A
		hsa-miR-7-5p	VMA21
